# Supplementary material for: Engineering Novel Amphiphilic Platinum(IV) Complexes to Co-Deliver Cisplatin and Doxorubicin
Source: Molecules. 2024 Aug 29;29(17):4095. doi: 10.3390/molecules29174095 (PMC11397443; doi:10.3390/molecules29174095)
Supplement: Supplementary file 1 [file molecules-29-04095-s001.zip]

Archive with 1 entries (1 files):
- molecules-3135055-supplementary.pdf
